# Supplementary material for: Host BAG3 Is Degraded by Pseudorabies Virus pUL56 C-Terminal 181L-185L and Plays a Negative Regulation Role during Viral Lytic Infection
Source: Int J Mol Sci. 2020 Apr 29;21(9):3148. doi: 10.3390/ijms21093148 (PMC7247713; doi:10.3390/ijms21093148)
Supplement: Supplementary file 1 [file ijms-21-03148-s001.zip]

Archive with 5 entries (3 files):
- supplementary/
- supplementary/supplementary/
- supplementary/supplementary/Original images for WB.pdf
- supplementary/supplementary/SI figures and legends 20200423.pdf
- supplementary/supplementary/Thumbs.db
